# Supplementary material for: Hemagglutinin Nanoparticulate Vaccine with Controlled Photochemical Immunomodulation for Pathogenic Influenza‐Specific Immunity
Source: Adv Sci (Weinh). 2021 Oct 24;8(23):2100118. doi: 10.1002/advs.202100118 (PMC8655185; doi:10.1002/advs.202100118)
Supplement: Supplementary file 2 — Supporting Information [file ADVS-8-2100118-s002.xlsx]

## Sheet: Set
Days Sample group	1	2	3	4	5	6	7	8	9	10	11	12	13	14
PBS	22.04	22.395	22.75	22.905	23.06	22.86	22.66	23.27	23.88	23.95	24.02	24.09	23.65	24.12
	22.05	22.615	23.18	23.13	23.08	23.405	23.73	23.96	24.19	24.0033	23.8167	23.63	23.38	23.49
	24.1	24.7	25.3	25.315	25.33	25.265	25.2	25.795	26.39	26.4367	26.4833	26.53	26	26.26
	23.07	23.11	23.15	23.625	24.1	24.31	24.52	24.845	25.17	25.06	24.95	24.84	24.05	24.06
	25.59	26.07	25.78	25.93	25.54	26.47	26.3	25.94	26.05	26.12	26.14	26.39	27.07	26.78
	24.3	24.92	24.78	24.85	24.39	25.67	25.4	25	25.09	25.02	25.27	25.47	26.53	26.29
	27.17	28.05	27.97	27.65	28.12	28.87	28.66	28.51	28.51	28.23	28.57	28.71	29.09	29.37
	23.61	23.95	24.06	24.11	23.96	24.91	24.76	24.56	24.72	24.73	24.98	25.05	25.29	25.24
PBS_IAV	23.68	23.48	23.28	22.43	21.58	20.805	20.03	19.02	18.01
	24.52	24.215	23.91	22.395	20.88	19.75	18.62
	23.96	23.54	23.12	22.255	21.39	20.26	19.13	18.31
	22.84	22.255	21.67	20.235	18.8	17.7
	21.65	21.45	20.89	19.54	19.21	18.45	17.46	16.3
	20.78	21.32	19.76	18.53	17.56	17.44	16.35
	22.21	22.61	21.61	20.32	19.36	19.13	18.17	16.99
	22.47	22.89	22.46	21.22	20.54	20.38	19.12	17.53
HA(-)_IAV	22.67	22	21.33	20.61	19.89	19.245	18.6	17.835	17.07
	23.32	23.425	23.53	22.615	21.7	20.335	18.97	18.115
	23.61	23.085	22.56	21.7	20.84	19.96	19.08	18.27
	23.04	22.805	22.57	21.89	21.21	20.125	19.04	18.26
	25.27	25.55	23.79	23.25	22.23	22.33	23.02	23.22	23.79	23.89	24.31	24.35	25.13	25.34
	24.66	23.29	21.8	21.92	22.18	23.14	23.52	23.53	23.93	24.13	24.18	24.31	24.44	24.6
	24.57	23.88	21.57	21.42	21.01	20.35	19.28
	26.22	25.98	24.44	24.02	23.55	22.81
HA(+)_IAV	21.73	22.08	22.43	20.905	19.38	18.635	17.89	17.355
	26.66	26.52	26.38	25.225	24.07	23.28	22.49	21.71	20.93	22.0033	23.0767	24.15	24.71	25.85
	24.26	24.375	24.49	22.99	21.49	20.765	20.04	19.3
	22.39	22.33	22.27	20.67	19.07	18.08	17.09
	24.49	23.71	21.64	20.64	20.13	19.87	19.51	20.25	20.87	22.04	22.62	23.43	23.87	24.11
	24.64	23.15	21.19	20.68	20.03
	25.7	24.68	23.13	22.29	22.64	22.1	20.49	18.49
	24.21	24.53	23.54	23.46	23.474	23.38	21.78	20.89	21.63	22.68	23.18	23.61	24.17	23.87
HA-NanoVac(-)_IAV	24.24	23.905	23.57	22.685	21.8	20.68	19.56	18.705
	22.8	22.685	22.57	21.45	20.33	19.615	18.9	20.205	21.51	21.87	22.23	22.59	22.4	22.53
	23.09	23.35	23.61	22.55	21.49	20.525	19.56	20.13	20.7	21.3867	22.0733	22.76	22.37	22.88
	22.04	21.8	21.56	20.145	18.73	17.755	16.78
	24.94	24.97	24.67	24.57	23.71	23.64	22.39	21.33	21.81	22.83	23.36	23.71	24.16	24.57
	26.37	25.61	24.22	24.41	23.85	23.82	23.47	23.59	24.14	24.73	25.43	25.25	26.59	26.27
	23.16	23.26	22.05	22.06	21.5	21.96	22.04	21.93	22.27	22.62	22.79	22.86	23.62	23.66
	24.51	23.44	22.32	22.2	21.49	20.96	19.76	18.67
HA-NanoVac(+)_IAV	23.51	23.7	23.89	23.51	22.505	21.5	20.3	19.33	18.78	19.85	21.32	22.215	23.11	23.3
	23.62	23.72	24.09	23.94	23.46	22.98	21.78	22.48	23.15	23.97	24.33	24.69	25.05	25.3
	24.69	24.75	25	24.29	23.975	23.66	22.24	23.16	23.6	24.57	24.97	25.15	25.33	25.32
	23.93	24.04	24.13	23.26	22.625	21.99	20.18	19.16	19.2	20.93	21.9	22.61	23.32	23.64
	23.08	23.75	21.98	21.47	21.07	21.34	21.14	21.64	22.05	22.43	22.67	22.84	23.59	23.63
	24.19	24.1	21.9	21.76	21.7	22.86	22.84	23.22	22.56	23.85	24.01	24	24.53	24.43
	25.78	25.92	24.15	24.17	23.91	24.44	24.58	24.78	25.2	25.1	25.15	25.64	26.07	25.96
	22.25	22.89	21.31	21.36	20.64	21.53	21.76	21.88	22.39	22.29	22.23	22.59	23.05	22.94
PPA(-)_IAV	20.9	20.85	19.81	18.86	18.34	18.05	17.14	16.13
	22.61	22.95	21.74	20.66	20.25	19.87	18.7	17.33
	22.47	23.25	21.9	20.08	19.4	18.97	17.73
	20.86	21.46	20.76	19.46	18.86	18.25	17.41	16.35
	26.39	25.71	23.67	23.05	22.78	22.79	21.67	21.05
	25.61	25.57	23.57	23.4	23.24	22.9	21.49	20.01	19.65
	26.25	26.23	24.26	24.42	23.24	22.79	21.51	21.13
	26.98	27.61	25.23	25.6	24.85	24.14	22.59	21.22	21.07
PPA(+)_IAV	20.11	20.62	19.53	18.11	17.6	17.6	17.01	15.47
	22.93	22.79	21.62	20.21	19.86	19.86	18.2
	21.68	21.61	20.84	19.78	19.28	19.28	17.72	16.42
	19.67	19.68	18.25	17.42	16.68	16.68	15.42
	23.01	22.34	20.5	19.67	19.27	18.83	17.74
	24.02	23.99	21.66	21.43	21.09	20.75	19.36
	26.87	26.6	24.52	24.07	23.71	23.51	22.42	22.25
	27.47	26.48	25.69	24.92	24.67	24.11	22.87	21.81	21.55
